# Supplementary material for: PseudoVelo: Inferring Gene Expression Derivatives Along Pseudotime as Pseudo-Velocity
Source: Int J Mol Sci. 2026 Jul 19;27(14):6420. doi: 10.3390/ijms27146420 (PMC13410147; doi:10.3390/ijms27146420)
Supplement: Supplementary file 1 [file ijms-27-06420-s001.zip]

Archive with 1 entries (1 files):
- ijms-4423845-supplementary.pdf
